# Supplementary material for: Pseudoprogression manifesting as recurrent ascites with anti-PD-1 immunotherapy in urothelial bladder cancer
Source: J Immunother Cancer. 2018 Apr 4;6:24. doi: 10.1186/s40425-018-0334-x (PMC5883337; doi:10.1186/s40425-018-0334-x)
Supplement: Supplementary file 1 — Supplementary Table 1: Ratio of ascites-to-stimulated PBMC control values for cytokine arrayanalytes. (XLSX 9 kb) [file 40425_2018_334_MOESM1_ESM.xlsx]

## Sheet: Sheet1
Analyte	Ratio
IL-6	16.2633
IL-15	3.69835
IL-10	1.64895
C-CSF	2.14954
FGF-2	2.05319
IL-7	1.95292
VEGF	1.83731
TGFa	1.59952
IFNa2	1.55856
Eotaxin	1.38877
IL-12P70	1.24882
Fractalkine	1.1876
Flt-3L	0.928492
IL-17A	0.701606
MDC	0.467733
MCP-1	0.329251
IL-1a	0.286664
IL-8	0.198814
IL-4	0.142058
IL-1b	0.130485
EGF	0.10258
IL-1RA	0.0656057
sCD40L	0.0614231
MIP-1a	0.0440759
MIP-1b	0.0413134
IL-9	0.0306122
TNFa	0.0287994
IFNg	0.0177145
GM-CSF	0.0127042
